# Supplementary material for: Development of a coded suite of models to explore relevant problems in logistics
Source: PeerJ Comput Sci. 2020 Nov 30;6:e329. doi: 10.7717/peerj-cs.329 (PMC7924444; doi:10.7717/peerj-cs.329)
Supplement: Supplemental Information 1 — Complete demand data (mean, standard deviation, coefficient of variability) for each of the N = 550 clients of the application case. [file peerj-cs-06-329-s001.xlsx]

## Sheet: Hoja1
	i	m	s	CV	i	m	s	CV	i	m	s	CV	i	m	s	CV	i	m	s	CV	i	m	s	CV	i	m	s	CV	i	m	s	CV	i	m	s	CV	i	m	s	CV
	1	3	1	0.333333	56	4	1	0.25	111	3	1	0.333333	166	3	1	0.333333	221	3	1	0.333333	276	3	2	0.666667	331	3	2	0.666667	386	3	1	0.333333	441	3	2	0.666667	496	2	1	0.5
	2	4	1	0.25	57	3	1	0.333333	112	7	2	0.285714	167	4	1	0.25	222	3	1	0.333333	277	4	2	0.5	332	3	2	0.666667	387	3	1	0.333333	442	3	1	0.333333	497	4	2	0.5
	3	3	2	0.666667	58	3	1	0.333333	113	2	1	0.5	168	4	2	0.5	223	7	2	0.285714	278	3	1	0.333333	333	3	2	0.666667	388	2	1	0.5	443	2	1	0.5	498	5	2	0.4
	4	3	1	0.333333	59	5	2	0.4	114	4	1	0.25	169	4	2	0.5	224	2	1	0.5	279	4	2	0.5	334	4	1	0.25	389	5	2	0.4	444	4	2	0.5	499	3	2	0.666667
	5	2	1	0.5	60	4	2	0.5	115	6	2	0.333333	170	4	2	0.5	225	3	1	0.333333	280	4	2	0.5	335	4	2	0.5	390	3	2	0.666667	445	4	2	0.5	500	4	2	0.5
	6	2	1	0.5	61	2	1	0.5	116	5	1	0.2	171	4	2	0.5	226	2	1	0.5	281	2	1	0.5	336	4	2	0.5	391	4	2	0.5	446	3	2	0.666667	501	2	1	0.5
	7	2	1	0.5	62	2	1	0.5	117	3	2	0.666667	172	3	1	0.333333	227	2	1	0.5	282	5	2	0.4	337	2	1	0.5	392	4	2	0.5	447	4	2	0.5	502	4	1	0.25
	8	3	1	0.333333	63	4	2	0.5	118	3	2	0.666667	173	3	2	0.666667	228	3	2	0.666667	283	2	1	0.5	338	4	2	0.5	393	4	2	0.5	448	3	2	0.666667	503	6	2	0.333333
	9	4	1	0.25	64	4	2	0.5	119	2	1	0.5	174	3	1	0.333333	229	3	1	0.333333	284	3	2	0.666667	339	4	1	0.25	394	4	2	0.5	449	3	1	0.333333	504	2	1	0.5
	10	4	2	0.5	65	4	1	0.25	120	3	1	0.333333	175	3	2	0.666667	230	2	1	0.5	285	5	1	0.2	340	2	1	0.5	395	2	1	0.5	450	2	1	0.5	505	3	2	0.666667
	11	2	1	0.5	66	2	1	0.5	121	2	1	0.5	176	3	1	0.333333	231	4	2	0.5	286	4	1	0.25	341	4	2	0.5	396	3	2	0.666667	451	3	1	0.333333	506	3	2	0.666667
	12	5	2	0.4	67	2	1	0.5	122	4	2	0.5	177	4	2	0.5	232	3	2	0.666667	287	4	1	0.25	342	3	1	0.333333	397	3	2	0.666667	452	2	1	0.5	507	2	1	0.5
	13	4	1	0.25	68	5	1	0.2	123	4	2	0.5	178	2	1	0.5	233	3	2	0.666667	288	3	2	0.666667	343	3	2	0.666667	398	2	1	0.5	453	4	2	0.5	508	4	1	0.25
	14	3	1	0.333333	69	2	1	0.5	124	2	1	0.5	179	2	1	0.5	234	6	2	0.333333	289	3	2	0.666667	344	4	1	0.25	399	4	2	0.5	454	3	2	0.666667	509	3	2	0.666667
	15	3	1	0.333333	70	4	1	0.25	125	4	2	0.5	180	3	1	0.333333	235	3	2	0.666667	290	2	1	0.5	345	2	1	0.5	400	4	1	0.25	455	4	2	0.5	510	4	2	0.5
	16	4	1	0.25	71	5	2	0.4	126	7	2	0.285714	181	3	2	0.666667	236	2	1	0.5	291	5	1	0.2	346	3	1	0.333333	401	4	2	0.5	456	3	1	0.333333	511	6	2	0.333333
	17	2	1	0.5	72	4	2	0.5	127	9	2	0.222222	182	2	1	0.5	237	3	2	0.666667	292	3	2	0.666667	347	2	1	0.5	402	4	2	0.5	457	2	1	0.5	512	3	1	0.333333
	18	3	2	0.666667	73	5	2	0.4	128	3	1	0.333333	183	4	2	0.5	238	3	1	0.333333	293	4	2	0.5	348	3	1	0.333333	403	3	2	0.666667	458	5	2	0.4	513	2	1	0.5
	19	2	1	0.5	74	3	1	0.333333	129	3	2	0.666667	184	4	1	0.25	239	5	2	0.4	294	3	2	0.666667	349	3	1	0.333333	404	3	1	0.333333	459	4	2	0.5	514	2	1	0.5
	20	4	2	0.5	75	3	1	0.333333	130	3	2	0.666667	185	4	2	0.5	240	2	1	0.5	295	3	1	0.333333	350	2	1	0.5	405	2	1	0.5	460	3	2	0.666667	515	3	2	0.666667
	21	6	2	0.333333	76	4	1	0.25	131	4	2	0.5	186	4	1	0.25	241	2	1	0.5	296	6	2	0.333333	351	4	2	0.5	406	2	1	0.5	461	2	1	0.5	516	4	2	0.5
	22	4	1	0.25	77	3	2	0.666667	132	2	1	0.5	187	2	1	0.5	242	3	1	0.333333	297	2	1	0.5	352	3	2	0.666667	407	2	1	0.5	462	3	2	0.666667	517	6	2	0.333333
	23	3	1	0.333333	78	2	1	0.5	133	2	1	0.5	188	3	1	0.333333	243	2	1	0.5	298	4	1	0.25	353	4	2	0.5	408	3	1	0.333333	463	4	2	0.5	518	2	1	0.5
	24	5	2	0.4	79	2	1	0.5	134	3	1	0.333333	189	2	1	0.5	244	4	2	0.5	299	4	1	0.25	354	6	2	0.333333	409	2	1	0.5	464	4	2	0.5	519	4	2	0.5
	25	4	2	0.5	80	3	1	0.333333	135	5	2	0.4	190	4	1	0.25	245	4	2	0.5	300	2	1	0.5	355	2	1	0.5	410	2	1	0.5	465	3	2	0.666667	520	5	1	0.2
	26	2	1	0.5	81	3	1	0.333333	136	4	2	0.5	191	2	1	0.5	246	3	2	0.666667	301	2	1	0.5	356	2	1	0.5	411	3	2	0.666667	466	2	1	0.5	521	4	2	0.5
	27	3	1	0.333333	82	7	2	0.285714	137	3	2	0.666667	192	4	2	0.5	247	2	1	0.5	302	5	2	0.4	357	2	1	0.5	412	3	1	0.333333	467	3	2	0.666667	522	4	2	0.5
	28	3	1	0.333333	83	6	2	0.333333	138	5	2	0.4	193	4	2	0.5	248	2	1	0.5	303	3	1	0.333333	358	2	1	0.5	413	2	1	0.5	468	3	1	0.333333	523	3	1	0.333333
	29	2	1	0.5	84	3	1	0.333333	139	2	1	0.5	194	2	1	0.5	249	4	2	0.5	304	3	2	0.666667	359	6	2	0.333333	414	4	2	0.5	469	3	1	0.333333	524	3	1	0.333333
	30	3	1	0.333333	85	3	1	0.333333	140	3	2	0.666667	195	4	2	0.5	250	4	1	0.25	305	4	1	0.25	360	3	2	0.666667	415	5	1	0.2	470	2	1	0.5	525	4	1	0.25
	31	3	2	0.666667	86	2	1	0.5	141	4	1	0.25	196	3	1	0.333333	251	2	1	0.5	306	4	1	0.25	361	2	1	0.5	416	2	1	0.5	471	4	2	0.5	526	3	1	0.333333
	32	4	1	0.25	87	2	1	0.5	142	2	1	0.5	197	2	1	0.5	252	3	1	0.333333	307	2	1	0.5	362	2	1	0.5	417	7	2	0.285714	472	4	2	0.5	527	3	1	0.333333
	33	4	1	0.25	88	3	1	0.333333	143	2	1	0.5	198	2	1	0.5	253	7	2	0.285714	308	4	2	0.5	363	4	2	0.5	418	3	1	0.333333	473	3	2	0.666667	528	4	2	0.5
	34	2	1	0.5	89	3	1	0.333333	144	2	1	0.5	199	2	1	0.5	254	3	2	0.666667	309	5	2	0.4	364	5	2	0.4	419	3	2	0.666667	474	5	1	0.2	529	3	2	0.666667
	35	2	1	0.5	90	4	2	0.5	145	3	2	0.666667	200	2	1	0.5	255	3	1	0.333333	310	4	1	0.25	365	5	1	0.2	420	3	1	0.333333	475	3	1	0.333333	530	2	1	0.5
	36	4	2	0.5	91	3	1	0.333333	146	4	2	0.5	201	4	2	0.5	256	3	1	0.333333	311	3	2	0.666667	366	2	1	0.5	421	3	2	0.666667	476	3	1	0.333333	531	3	1	0.333333
	37	3	2	0.666667	92	3	1	0.333333	147	4	1	0.25	202	3	2	0.666667	257	2	1	0.5	312	2	1	0.5	367	3	1	0.333333	422	5	1	0.2	477	2	1	0.5	532	3	2	0.666667
	38	7	2	0.285714	93	2	1	0.5	148	2	1	0.5	203	4	2	0.5	258	4	1	0.25	313	4	2	0.5	368	3	1	0.333333	423	2	1	0.5	478	4	2	0.5	533	3	1	0.333333
	39	2	1	0.5	94	3	2	0.666667	149	3	1	0.333333	204	3	2	0.666667	259	4	2	0.5	314	3	2	0.666667	369	2	1	0.5	424	4	2	0.5	479	3	2	0.666667	534	3	1	0.333333
	40	3	2	0.666667	95	3	2	0.666667	150	2	1	0.5	205	3	2	0.666667	260	4	2	0.5	315	4	1	0.25	370	2	1	0.5	425	5	2	0.4	480	3	1	0.333333	535	4	2	0.5
	41	3	1	0.333333	96	3	2	0.666667	151	4	2	0.5	206	5	1	0.2	261	4	2	0.5	316	4	2	0.5	371	3	2	0.666667	426	3	2	0.666667	481	4	2	0.5	536	2	1	0.5
	42	3	2	0.666667	97	6	2	0.333333	152	4	2	0.5	207	4	2	0.5	262	4	2	0.5	317	4	1	0.25	372	3	2	0.666667	427	4	2	0.5	482	3	2	0.666667	537	3	2	0.666667
	43	2	1	0.5	98	2	1	0.5	153	3	2	0.666667	208	3	1	0.333333	263	3	1	0.333333	318	4	1	0.25	373	4	2	0.5	428	3	2	0.666667	483	3	2	0.666667	538	2	1	0.5
	44	6	1	0.166667	99	3	1	0.333333	154	2	1	0.5	209	4	2	0.5	264	5	2	0.4	319	4	2	0.5	374	4	2	0.5	429	2	1	0.5	484	4	2	0.5	539	4	2	0.5
	45	2	1	0.5	100	4	1	0.25	155	3	2	0.666667	210	4	1	0.25	265	3	2	0.666667	320	3	1	0.333333	375	3	1	0.333333	430	7	2	0.285714	485	3	2	0.666667	540	4	1	0.25
	46	3	2	0.666667	101	2	1	0.5	156	3	1	0.333333	211	3	1	0.333333	266	4	2	0.5	321	2	1	0.5	376	3	2	0.666667	431	5	2	0.4	486	4	1	0.25	541	2	1	0.5
	47	3	2	0.666667	102	3	2	0.666667	157	4	2	0.5	212	3	2	0.666667	267	4	2	0.5	322	2	1	0.5	377	2	1	0.5	432	2	1	0.5	487	3	1	0.333333	542	4	2	0.5
	48	3	1	0.333333	103	2	1	0.5	158	4	1	0.25	213	3	1	0.333333	268	4	2	0.5	323	3	1	0.333333	378	4	2	0.5	433	5	2	0.4	488	3	1	0.333333	543	6	2	0.333333
	49	3	1	0.333333	104	5	2	0.4	159	2	1	0.5	214	4	2	0.5	269	7	2	0.285714	324	3	2	0.666667	379	6	2	0.333333	434	2	1	0.5	489	2	1	0.5	544	2	1	0.5
	50	3	2	0.666667	105	4	2	0.5	160	3	1	0.333333	215	2	1	0.5	270	2	1	0.5	325	3	2	0.666667	380	3	2	0.666667	435	3	1	0.333333	490	2	1	0.5	545	4	2	0.5
	51	3	1	0.333333	106	4	2	0.5	161	4	2	0.5	216	3	1	0.333333	271	4	2	0.5	326	3	2	0.666667	381	2	1	0.5	436	3	1	0.333333	491	3	1	0.333333	546	3	1	0.333333
	52	3	2	0.666667	107	3	2	0.666667	162	4	2	0.5	217	7	2	0.285714	272	4	1	0.25	327	4	2	0.5	382	4	2	0.5	437	3	1	0.333333	492	4	1	0.25	547	5	2	0.4
	53	4	1	0.25	108	3	2	0.666667	163	4	2	0.5	218	2	1	0.5	273	3	1	0.333333	328	2	1	0.5	383	3	1	0.333333	438	4	2	0.5	493	3	2	0.666667	548	3	2	0.666667
	54	4	2	0.5	109	4	2	0.5	164	3	2	0.666667	219	3	1	0.333333	274	3	2	0.666667	329	2	1	0.5	384	5	2	0.4	439	3	2	0.666667	494	4	2	0.5	549	2	1	0.5
	55	5	1	0.2	110	3	2	0.666667	165	7	2	0.285714	220	4	2	0.5	275	2	1	0.5	330	4	1	0.25	385	4	1	0.25	440	3	1	0.333333	495	2	1	0.5	550	8	2	0.25
														3	2
