# Supplementary material for: Development of a coded suite of models to explore relevant problems in logistics
Source: PeerJ Comput Sci. 2020 Nov 30;6:e329. doi: 10.7717/peerj-cs.329 (PMC7924444; doi:10.7717/peerj-cs.329)
Supplement: Supplemental Information 2 [file peerj-cs-06-329-s002.zip]

Archive with 16 entries (14 files):
- codes/continuousreview.m
- codes/createdemand.m
- codes/distmetrics.m
- codes/generatedata.m
- codes/NNSCCCP/
- codes/NNSCCCP/nnscccp.m
- codes/NNSCCCP/random_assignment.m
- codes/NNSCCCP/SJC1.dat
- codes/NNSCCCP/update_centroids_assignment.m
- codes/NNSCVRP/
- codes/NNSCVRP/nnscvrp.m
- codes/NNSCVRP/partitioning2.m
- codes/NNSCVRP/randomimprovement.m
- codes/NNSCVRP/X-n219-k73.vrp
- codes/periodicreview.m
- codes/rescaling.m
