# Supplementary material for: Development of a coded suite of models to explore relevant problems in logistics
Source: PeerJ Comput Sci. 2020 Nov 30;6:e329. doi: 10.7717/peerj-cs.329 (PMC7924444; doi:10.7717/peerj-cs.329)
Supplement: Supplemental Information 2 [file peerj-cs-06-329-s002.zip › codes/createdemand.m]

function demands=createdemand(coordinates, capacity)

% This code generates a vector of random demand data considering that a matrix of 
% "coordinates" is already computed together with the "capacity" of the vehicle or 
% warehouse / distribution center (see function "generatedata"  or "rescaling")

demands=[]; 
pct=0.20;       % Percentage of capacity to be considered for generation of demand

for i=1:rows(coordinates)
    if i==1
        demands=[demands; 0];
    else
        demands=[demands; ceil(unifrnd(0,pct*capacity))];
    end
end
