# Supplementary material for: Development of a coded suite of models to explore relevant problems in logistics
Source: PeerJ Comput Sci. 2020 Nov 30;6:e329. doi: 10.7717/peerj-cs.329 (PMC7924444; doi:10.7717/peerj-cs.329)
Supplement: Supplemental Information 2 [file peerj-cs-06-329-s002.zip › codes/NNSCCCP/SJC1.dat]

100 10
  409154  435528     720      50
  409151  435683     720       4
  409277  435420     720      33
  409260  435538     720      15
  409240  435695     720       1
  409213  435897     720       5
  409199  435982     720      87
  409178  436078     720      91
  409174  436171     720      45
  409147  436256     720       1
  409469  435389     720      41
  409378  435463     720      23
  409378  435563     720      26
  409351  435734     720     301
  409328  435891     720      53
  409275  435982     720       1
  409289  436065     720      80
  409272  436188     720     118
  409208  436263     720       1
  409754  435326     720       1
  409609  435201     720      15
  409565  435307     720      12
  409577  435510     720      60
  409515  435614     720      35
  409478  435707     720     138
  409442  435810     720       1
  409442  435913     720     173
  409408  436075     720      61
  409344  436201     720       1
  409398  436213     720      21
  409638  435143     720       8
  409683  435349     720      18
  409670  435514     720      35
  409620  435615     720      17
  409688  435618     720      22
  409624  435752     720      60
  409570  435942     720      65
  409541  436090     720      54
  409512  436236     720      39
  409216  435826     720       1
  409158  435820     720       1
  408777  434870     720       5
  408731  434657     720     115
  408808  434639     720      30
  408840  435022     720      98
  408932  434976     720      61
  408897  434650     720      79
  409050  434674     720       8
  409033  434769     720     193
  408906  434723     720       4
  409262  434873     720     654
  409090  434982     720      63
  409020  435056     720      22
  409262  435017     720     283
  409210  435093     720     150
  409109  435153     720     153
  409192  435244     720      20
  409298  435127     720      10
  409302  435225     720      13
  409264  435295     720       3
  409372  434355     720      19
  409426  434622     720     444
  409452  434831     720      54
  409553  435074     720      25
  409434  435030     720      21
  409479  434592     720      13
  409517  434818     720      19
  409539  434954     720      26
  409038  435235     720      90
  409167  435416     720     105
  408778  434739     720      73
  409411  434362     720       3
  409822  435466     720       1
  409811  435545     720      46
  409765  435617     720      28
  409812  435857     720     160
  409792  435978     720       1
  409837  436155     720      65
  409711  436281     720     152
  409969  435509     720       1
  409944  435714     720      61
  410041  435866     720     102
  409946  436015     720      49
  410015  436193     720      43
  410067  435592     720       1
  410073  436039     720      48
  410113  436329     720      27
  410204  436314     720       6
  409645  436119     720      49
  410120  436189     720      27
  409875  435755     720      19
  410180  436398     720      33
  410244  436276     720       1
  410224  436222     720       1
  410435  436784     720      37
  409573  436533     720      49
  409575  436677     720      54
  409553  436813     720      30
  409546  436882     720      12
  409701  436391     720      34
