# Supplementary material for: Development of a coded suite of models to explore relevant problems in logistics
Source: PeerJ Comput Sci. 2020 Nov 30;6:e329. doi: 10.7717/peerj-cs.329 (PMC7924444; doi:10.7717/peerj-cs.329)
Supplement: Supplemental Information 2 [file peerj-cs-06-329-s002.zip › codes/NNSCVRP/partitioning2.m]

function [CVRP_distance matrix_CVRP_routes_nodes]=partitioning2(total_route,capacity,demands,Euc_DM)
  remaining_capacity=capacity; matrix_CVRP_routes_nodes=[];
  row=1; % number of sub-routes is initialized as "1"
  column=1; remaining_nodes=length(total_route);
% ================== Partitioning Process ====================
for uu=1:length(total_route)
    node=total_route(uu); d=demands(node);
    if d<=remaining_capacity
      matrix_CVRP_routes_nodes(row,column)=node; remaining_capacity=remaining_capacity-d;column=column+1; 
    else
      remaining_capacity=capacity; row = row+1; column=1; % number of sub-routes is increased
      matrix_CVRP_routes_nodes(row,column)=node; remaining_capacity=remaining_capacity-d;column=column+1; 
    end
end
% ========= Estimate Total Distance of All Sub-routes = CVRP Distance ==================
CVRP_routes=[]; CVRP_distance=0;
for k=1:length(matrix_CVRP_routes_nodes(:,1))
  sub_route_0=[]; sub_route_0=matrix_CVRP_routes_nodes(k,:); top=find(sub_route_0>0);
  sub_route=[]; sub_route=sub_route_0(1:top(length(top))); CVRP_routes=[CVRP_routes sub_route];
  [sub_route dist_sub_route]=randomimprovement(sub_route, Euc_DM); 
  for p=1:length(sub_route)
      matrix_CVRP_routes_nodes(k,p)=sub_route(p);
  end
  CVRP_distance=CVRP_distance+dist_sub_route;
end
