# Supplementary material for: Development of a coded suite of models to explore relevant problems in logistics
Source: PeerJ Comput Sci. 2020 Nov 30;6:e329. doi: 10.7717/peerj-cs.329 (PMC7924444; doi:10.7717/peerj-cs.329)
Supplement: Supplemental Information 2 [file peerj-cs-06-329-s002.zip › codes/NNSCVRP/X-n219-k73.vrp]

NAME :	X-n219-k73
COMMENT :	Generated by Uchoa, Pecin, Pessoa, Poggi, Subramanian, and Vidal (2013)
TYPE :	CVRP
DIMENSION :	219
EDGE_WEIGHT_TYPE :	EUC_2D
CAPACITY :	3
NODE_COORD_SECTION
1	0	0
2	18	761
3	835	397
4	299	16
5	31	168
6	142	257
7	242	984
8	612	357
9	663	812
10	105	188
11	487	636
12	993	703
13	672	148
14	506	259
15	953	706
16	888	203
17	107	534
18	772	692
19	475	182
20	828	775
21	719	220
22	655	722
23	844	197
24	918	600
25	460	844
26	739	102
27	301	523
28	341	627
29	989	936
30	935	602
31	44	72
32	861	67
33	163	416
34	981	503
35	722	397
36	317	903
37	547	95
38	944	106
39	935	192
40	128	376
41	908	176
42	720	226
43	738	793
44	791	498
45	712	751
46	530	693
47	141	673
48	380	544
49	634	301
50	427	853
51	606	949
52	47	557
53	48	202
54	791	67
55	546	876
56	526	842
57	535	216
58	828	214
59	829	352
60	623	473
61	374	1000
62	74	187
63	275	415
64	726	789
65	51	597
66	894	395
67	159	743
68	301	893
69	755	946
70	978	261
71	709	153
72	391	153
73	876	370
74	846	725
75	604	107
76	117	709
77	507	89
78	348	744
79	476	204
80	181	957
81	948	710
82	158	788
83	414	685
84	358	66
85	196	732
86	283	343
87	456	931
88	5	468
89	459	43
90	555	414
91	94	964
92	558	360
93	641	424
94	132	16
95	777	947
96	25	205
97	852	45
98	5	686
99	400	682
100	501	234
101	905	968
102	492	971
103	817	114
104	651	941
105	817	643
106	735	937
107	333	829
108	223	584
109	306	412
110	209	663
111	206	549
112	542	691
113	296	10
114	215	747
115	148	641
116	9	553
117	411	59
118	382	800
119	824	612
120	608	727
121	481	574
122	169	950
123	350	608
124	396	536
125	36	459
126	359	339
127	798	917
128	10	569
129	813	10
130	569	627
131	692	467
132	166	178
133	247	413
134	738	487
135	508	327
136	158	986
137	983	244
138	637	109
139	177	207
140	357	374
141	361	972
142	365	701
143	582	957
144	712	996
145	932	452
146	847	981
147	60	66
148	252	267
149	944	435
150	338	688
151	900	168
152	583	871
153	852	59
154	921	72
155	845	534
156	387	253
157	812	354
158	5	404
159	590	575
160	930	128
161	184	742
162	832	466
163	285	346
164	548	976
165	32	531
166	966	58
167	31	40
168	162	539
169	621	425
170	802	495
171	385	493
172	769	329
173	921	15
174	64	106
175	854	678
176	943	122
177	103	285
178	304	739
179	398	212
180	335	459
181	43	108
182	400	255
183	935	851
184	179	147
185	822	749
186	60	32
187	829	992
188	783	760
189	218	360
190	321	463
191	403	172
192	32	134
193	218	490
194	44	456
195	430	570
196	896	875
197	509	572
198	424	936
199	639	505
200	914	852
201	984	435
202	479	341
203	207	937
204	709	700
205	235	795
206	557	130
207	270	964
208	482	320
209	60	761
210	836	272
211	413	327
212	509	379
213	961	329
214	819	754
215	176	910
216	648	809
217	640	892
218	838	79
219	552	232
DEMAND_SECTION
1	0
2	1
3	1
4	1
5	1
6	1
7	1
8	1
9	1
10	1
11	1
12	1
13	1
14	1
15	1
16	1
17	1
18	1
19	1
20	1
21	1
22	1
23	1
24	1
25	1
26	1
27	1
28	1
29	1
30	1
31	1
32	1
33	1
34	1
35	1
36	1
37	1
38	1
39	1
40	1
41	1
42	1
43	1
44	1
45	1
46	1
47	1
48	1
49	1
50	1
51	1
52	1
53	1
54	1
55	1
56	1
57	1
58	1
59	1
60	1
61	1
62	1
63	1
64	1
65	1
66	1
67	1
68	1
69	1
70	1
71	1
72	1
73	1
74	1
75	1
76	1
77	1
78	1
79	1
80	1
81	1
82	1
83	1
84	1
85	1
86	1
87	1
88	1
89	1
90	1
91	1
92	1
93	1
94	1
95	1
96	1
97	1
98	1
99	1
100	1
101	1
102	1
103	1
104	1
105	1
106	1
107	1
108	1
109	1
110	1
111	1
112	1
113	1
114	1
115	1
116	1
117	1
118	1
119	1
120	1
121	1
122	1
123	1
124	1
125	1
126	1
127	1
128	1
129	1
130	1
131	1
132	1
133	1
134	1
135	1
136	1
137	1
138	1
139	1
140	1
141	1
142	1
143	1
144	1
145	1
146	1
147	1
148	1
149	1
150	1
151	1
152	1
153	1
154	1
155	1
156	1
157	1
158	1
159	1
160	1
161	1
162	1
163	1
164	1
165	1
166	1
167	1
168	1
169	1
170	1
171	1
172	1
173	1
174	1
175	1
176	1
177	1
178	1
179	1
180	1
181	1
182	1
183	1
184	1
185	1
186	1
187	1
188	1
189	1
190	1
191	1
192	1
193	1
194	1
195	1
196	1
197	1
198	1
199	1
200	1
201	1
202	1
203	1
204	1
205	1
206	1
207	1
208	1
209	1
210	1
211	1
212	1
213	1
214	1
215	1
216	1
217	1
218	1
219	1
DEPOT_SECTION
	1
	-1
EOF
