# Supplementary material for: Development of a coded suite of models to explore relevant problems in logistics
Source: PeerJ Comput Sci. 2020 Nov 30;6:e329. doi: 10.7717/peerj-cs.329 (PMC7924444; doi:10.7717/peerj-cs.329)
Supplement: Supplemental Information 3 — Complete location data (longitude, latitude) for each of the N = 550 clients of the application case. [file peerj-cs-06-329-s003.xlsx]

## Sheet: Hoja1
	i	l	f	i	l	f	i	l	f	i	l	f	i	l	f	i	l	f	i	l	f	i	l	f	i	l	f	i	l	f	i	l	f
	1	-98.2564	19.0307	51	-98.2237	19.0197	101	-98.2266	19.0492	151	-98.2289	19.0351	201	-98.2236	19.0204	251	-98.2256	19.0391	301	-98.2367	19.0377	351	-98.227	19.0159	401	-98.2326	19.0298	451	-98.2187	19.025	501	-98.2328	19.0331
	2	-98.2142	19.0379	52	-98.2063	19.0385	102	-98.2256	19.0406	152	-98.2044	19.0545	202	-98.2443	18.9967	252	-98.2253	19.0303	302	-98.2284	19.0291	352	-98.2366	19.0381	402	-98.2302	19.0465	452	-98.2332	19.0532	502	-98.2165	19.0305
	3	-98.239	19.0366	53	-98.2287	19.0365	103	-98.2176	19.0685	153	-98.2166	19.0362	203	-98.2208	19.0588	253	-98.225	19.0437	303	-98.226	19.0375	353	-98.2272	19.0436	403	-98.2475	19.0294	453	-98.2367	19.0314	503	-98.2234	19.0305
	4	-98.2118	19.0457	54	-98.2193	19.0135	104	-98.2246	19.0346	154	-98.226	19.019	204	-98.2251	19.0394	254	-98.2346	19.0416	304	-98.238	19.0365	354	-98.223	19.0342	404	-98.2438	19.0311	454	-98.2256	19.0392	504	-98.2282	19.0276
	5	-98.2205	19.0363	55	-98.2468	19.0447	105	-98.2172	19.0365	155	-98.2262	19.0239	205	-98.2312	19.0519	255	-98.2261	19.0497	305	-98.2303	19.034	355	-98.2338	19.0134	405	-98.2115	19.0724	455	-98.2273	19.0372	505	-98.231	19.013
	6	-98.2249	19.0385	56	-98.2279	19.038	106	-98.2087	19.0403	156	-98.2282	19.0332	206	-98.2238	19.0313	256	-98.2295	19.0412	306	-98.2317	19.0372	356	-98.2283	19.0587	406	-98.2477	19.0458	456	-98.2252	19.0165	506	-98.24	19.0382
	7	-98.2287	19.0467	57	-98.231	18.9975	107	-98.2078	19.036	157	-98.2258	19.0367	207	-98.2236	19.0225	257	-98.2202	19.0289	307	-98.224	19.0531	357	-98.2279	19.0344	407	-98.2235	19.0496	457	-98.2275	19.04	507	-98.2397	19.0318
	8	-98.2302	19.023	58	-98.223	19.0614	108	-98.2349	19.0432	158	-98.2292	19.0051	208	-98.2175	19.0628	258	-98.1985	19.0599	308	-98.2232	19.0351	358	-98.2216	19.0365	408	-98.2178	19.0349	458	-98.225	19.0364	508	-98.2286	19.0339
	9	-98.2466	19.0374	59	-98.2389	19.0463	109	-98.2289	19.0753	159	-98.2358	19.0413	209	-98.2123	19.0352	259	-98.2199	19.0411	309	-98.2348	19.0421	359	-98.2027	19.0396	409	-98.2188	19.014	459	-98.224	19.04	509	-98.241	19.0624
	10	-98.2255	19.0548	60	-98.2266	19.0453	110	-98.2263	19.0199	160	-98.2316	19.0375	210	-98.2359	19.037	260	-98.225	19.0633	310	-98.2108	19.0425	360	-98.2254	19.0241	410	-98.2278	19.0339	460	-98.2314	19.0477	510	-98.2031	19.0329
	11	-98.2237	19.0365	61	-98.2213	19.0392	111	-98.2423	19.0334	161	-98.2052	19.0575	211	-98.2225	19.0448	261	-98.2281	19.0448	311	-98.2335	19.0203	361	-98.2356	19.0412	411	-98.227	19.0356	461	-98.2287	19.0145	511	-98.2152	19.0432
	12	-98.2248	19.0437	62	-98.2233	19.0713	112	-98.2413	19.0116	162	-98.2226	19.0527	212	-98.2281	19.0476	262	-98.2147	19.0411	312	-98.2235	19.0444	362	-98.2434	19.0659	412	-98.2258	19.0323	462	-98.223	19.0586	512	-98.2498	19.042
	13	-98.2171	19.0351	63	-98.2188	19.034	113	-98.2372	19.0324	163	-98.2267	19.0383	213	-98.2092	19.035	263	-98.2233	19.0254	313	-98.2222	19.0378	363	-98.2248	19.0479	413	-98.2078	19.0473	463	-98.2225	19.041	513	-98.2254	19.0217
	14	-98.2292	19.0576	64	-98.2263	19.0349	114	-98.1962	19.0283	164	-98.2228	19.0339	214	-98.2285	19.0421	264	-98.2258	19.0131	314	-98.2278	19.0469	364	-98.218	19.0602	414	-98.2345	19.0402	464	-98.226	19.0408	514	-98.2286	19.0387
	15	-98.2253	19.0236	65	-98.2211	19.0518	115	-98.2198	19.0326	165	-98.225	19.0211	215	-98.2089	19.0359	265	-98.2374	19.0333	315	-98.2383	19.0438	365	-98.2545	19.0414	415	-98.2266	19.0417	465	-98.233	19.0504	515	-98.2268	19.0409
	16	-98.2233	19.0459	66	-98.218	18.9973	116	-98.2263	19.0367	166	-98.2283	19.0473	216	-98.2142	19.0442	266	-98.237	19.0558	316	-98.2279	19.0554	366	-98.2266	19.0342	416	-98.2389	19.0308	466	-98.2239	19.0252	516	-98.227	19.0376
	17	-98.2285	19.0321	67	-98.2232	19.0373	117	-98.2111	19.0525	167	-98.2282	19.0469	217	-98.2272	19.0258	267	-98.2169	19.03	317	-98.2268	19.0319	367	-98.2236	19.0287	417	-98.2278	19.0464	467	-98.2313	19.0443	517	-98.2232	19.0218
	18	-98.2086	19.0354	68	-98.2443	19.0358	118	-98.2275	19.0158	168	-98.2119	19.0503	218	-98.225	19.0327	268	-98.2565	19.0349	318	-98.2258	19.0216	368	-98.2316	19.0424	418	-98.223	19.048	468	-98.2261	19.036	518	-98.2243	19.0295
	19	-98.2526	19.0379	69	-98.2191	19.0493	119	-98.2211	19.0362	169	-98.2295	19.014	219	-98.2302	19.0413	269	-98.2299	19.0436	319	-98.2261	19.0344	369	-98.2263	19.0592	419	-98.2262	19.0215	469	-98.2333	19.0359	519	-98.2171	19.0357
	20	-98.2246	19.0295	70	-98.2248	19.0337	120	-98.233	19.0253	170	-98.2259	19.024	220	-98.2351	19.0378	270	-98.2361	19.0377	320	-98.2259	19.0376	370	-98.2016	19.0526	420	-98.2187	19.0334	470	-98.2563	19.0483	520	-98.2324	19.0363
	21	-98.2182	19.0374	71	-98.2256	19.0437	121	-98.2351	19.0354	171	-98.2322	19.0383	221	-98.23	19.0568	271	-98.2254	19.0509	321	-98.2277	19.0337	371	-98.2345	19.0396	421	-98.224	19.0345	471	-98.2309	19.0559	521	-98.2301	19.0307
	22	-98.2374	19.0314	72	-98.2329	19.0354	122	-98.2326	19.0359	172	-98.2271	19.0339	222	-98.2304	19.0368	272	-98.2442	19.0361	322	-98.2143	19.0259	372	-98.2362	19.0326	422	-98.1897	19.0251	472	-98.2349	19.0198	522	-98.2204	19.0392
	23	-98.2334	18.9998	73	-98.2316	19.0358	123	-98.2283	19.0202	173	-98.2233	19.0165	223	-98.2299	19.0328	273	-98.2183	19.0509	323	-98.2441	19.0438	373	-98.2267	19.0294	423	-98.241	19.0349	473	-98.2269	19.0456	523	-98.2207	19.0586
	24	-98.2246	19.0193	74	-98.222	19.0414	124	-98.2336	19.0436	174	-98.2294	19.0366	224	-98.2242	19.0392	274	-98.2169	19.0371	324	-98.2298	19.0248	374	-98.2305	19.0535	424	-98.2208	19.0388	474	-98.2299	19.0398	524	-98.2245	19.0346
	25	-98.2177	19.0469	75	-98.234	19.0432	125	-98.2141	19.0338	175	-98.2319	19.036	225	-98.2321	19.0391	275	-98.2291	19.0336	325	-98.2316	19.0358	375	-98.2224	19.0376	425	-98.2371	19.0294	475	-98.23	19.0004	525	-98.2099	19.0261
	26	-98.2278	19.0329	76	-98.2393	19.0245	126	-98.2262	19.0571	176	-98.2613	19.0557	226	-98.2212	19.0217	276	-98.2217	19.0545	326	-98.2019	19.0338	376	-98.2281	19.0396	426	-98.2214	19.0193	476	-98.2249	19.0268	526	-98.2244	19.0263
	27	-98.2145	19.0369	77	-98.2477	19.0408	127	-98.2257	19.026	177	-98.2274	19.0322	227	-98.2267	19.0305	277	-98.241	19.0496	327	-98.2248	19.0342	377	-98.2262	19.0051	427	-98.2169	19.0525	477	-98.2103	19.0283	527	-98.2263	19.0445
	28	-98.2193	19.0169	78	-98.2216	19.0356	128	-98.235	19.0529	178	-98.2247	19.0805	228	-98.2295	19.0315	278	-98.2265	19.0369	328	-98.2206	19.0234	378	-98.2173	19.0482	428	-98.2173	19.0496	478	-98.2276	19.0389	528	-98.2279	19.0427
	29	-98.2041	19.0561	79	-98.2134	19.0348	129	-98.2263	19.0297	179	-98.2248	19.059	229	-98.2271	19.0216	279	-98.2048	19.0366	329	-98.2284	19.0472	379	-98.2226	19.0285	429	-98.2256	19.0348	479	-98.2225	19.0384	529	-98.2265	19.0342
	30	-98.23	19.0308	80	-98.2329	19.0461	130	-98.2265	19.0426	180	-98.2175	19.0111	230	-98.2279	19.0135	280	-98.2374	19.0676	330	-98.2295	19.0344	380	-98.2357	19.038	430	-98.2231	19.0373	480	-98.2171	19.0281	530	-98.2074	19.0419
	31	-98.2568	19.0247	81	-98.2333	19.0303	131	-98.2307	19.0232	181	-98.2394	19.0312	231	-98.2305	19.0314	281	-98.2102	19.0139	331	-98.2272	19.0555	381	-98.2322	19.0357	431	-98.2334	19.0232	481	-98.2235	19.036	531	-98.2265	19.0485
	32	-98.2192	19.0517	82	-98.2293	19.0352	132	-98.2259	19.0285	182	-98.2262	19.0366	232	-98.2215	19.0346	282	-98.2275	19.0345	332	-98.2264	19.0247	382	-98.2214	19.0431	432	-98.2322	19.0209	482	-98.2197	19.0295	532	-98.2351	19.0455
	33	-98.2281	19.0178	83	-98.2256	19.0522	133	-98.2244	19.0213	183	-98.2271	19.0411	233	-98.2265	19.0125	283	-98.201	19.0451	333	-98.2273	19.0353	383	-98.2314	19.0381	433	-98.23	19.0601	483	-98.2284	19.0409	533	-98.2428	19.0414
	34	-98.2236	19.04	84	-98.2344	19.0373	134	-98.2265	19.02	184	-98.2297	19.0281	234	-98.2353	19.0483	284	-98.2015	19.0282	334	-98.2293	19.0408	384	-98.2318	19.0366	434	-98.2327	19.0418	484	-98.2217	19.0327	534	-98.2231	19.0001
	35	-98.2238	19.0435	85	-98.2324	19.0309	135	-98.2268	19.0476	185	-98.2172	19.0391	235	-98.2274	19.0474	285	-98.2275	19.0346	335	-98.2223	19.0252	385	-98.2167	19.0177	435	-98.2297	19.0481	485	-98.2273	19.047	535	-98.226	19.032
	36	-98.2235	19.0343	86	-98.2311	19.0378	136	-98.2292	19.048	186	-98.2315	19.034	236	-98.2099	19.0307	286	-98.219	19.0362	336	-98.2326	19.0398	386	-98.2286	19.0458	436	-98.2257	19.0317	486	-98.2325	19.045	536	-98.2251	19.045
	37	-98.2247	19.0624	87	-98.2458	19.0369	137	-98.2268	19.0306	187	-98.2243	19.0361	237	-98.2283	18.9996	287	-98.2266	19.0153	337	-98.2278	19.0377	387	-98.2243	19.0373	437	-98.2205	19.024	487	-98.226	19.0374	537	-98.2218	19.0387
	38	-98.2285	19.0591	88	-98.2317	19.0671	138	-98.2242	19.0421	188	-98.2174	19.0321	238	-98.2192	19.0285	288	-98.2333	19.0325	338	-98.2355	19.0134	388	-98.2458	19.027	438	-98.2174	19.0418	488	-98.2224	19.0459	538	-98.1835	19.0701
	39	-98.2224	19.0494	89	-98.2409	19.0393	139	-98.2267	19.0153	189	-98.2306	19.0467	239	-98.2206	19.0314	289	-98.2246	19.0359	339	-98.2268	19.033	389	-98.2289	19.0392	439	-98.2193	19.044	489	-98.2385	19.0414	539	-98.2298	19.0472
	40	-98.228	19.036	90	-98.2255	19.0513	140	-98.2229	19.0492	190	-98.225	19.0282	240	-98.2225	19.0349	290	-98.2258	19.0195	340	-98.2289	19.0761	390	-98.2395	19.0042	440	-98.209	19.0439	490	-98.2191	19.0353	540	-98.2256	19.0249
	41	-98.2221	19.0387	91	-98.2331	19.0293	141	-98.2368	19.0517	191	-98.2338	19.0382	241	-98.2289	19.0347	291	-98.2346	19.0412	341	-98.2313	19.0377	391	-98.2312	19.0145	441	-98.2279	19.0168	491	-98.2199	19.0408	541	-98.2221	19.0438
	42	-98.2434	19.0347	92	-98.2258	19.0362	142	-98.1971	19.0419	192	-98.2287	19.042	242	-98.2258	19.0481	292	-98.2253	19.0289	342	-98.2385	19.0795	392	-98.2202	19.0141	442	-98.2242	19.0299	492	-98.2084	19.0443	542	-98.2414	19.0405
	43	-98.219	19.0376	93	-98.2307	19.059	143	-98.2475	19.0497	193	-98.2286	19.0383	243	-98.2352	19.0125	293	-98.2179	19.0121	343	-98.2349	19.0324	393	-98.2314	19.0347	443	-98.229	19.0077	493	-98.2326	19.0192	543	-98.2241	19.0384
	44	-98.2138	19.044	94	-98.2306	19.0401	144	-98.2302	19.0372	194	-98.2215	19.0415	244	-98.2256	19.0326	294	-98.2274	19.0374	344	-98.2307	19.0391	394	-98.2375	19.0148	444	-98.2338	19.0495	494	-98.2498	19.0395	544	-98.2262	19.0627
	45	-98.2369	19.0437	95	-98.23	19.0389	145	-98.2287	19.0574	195	-98.2404	19.0629	245	-98.2236	19.021	295	-98.2107	19.0308	345	-98.2617	19.0519	395	-98.2325	19.0455	445	-98.2116	19.0362	495	-98.2132	19.0284	545	-98.2248	19.0314
	46	-98.2285	19.0352	96	-98.2254	19.0349	146	-98.2208	19.0452	196	-98.2248	19.0427	246	-98.2162	19.033	296	-98.2287	19.0361	346	-98.2261	19.0303	396	-98.2262	19.0271	446	-98.2208	19.024	496	-98.2215	19.0378	546	-98.2139	19.0627
	47	-98.2261	19.0318	97	-98.2372	19.0399	147	-98.2294	19.0343	197	-98.2259	19.0436	247	-98.2345	19.0366	297	-98.2335	19.0407	347	-98.2161	19.0395	397	-98.2238	19.0543	447	-98.2233	19.026	497	-98.2291	19.0328	547	-98.2277	19.0362
	48	-98.2298	19.0512	98	-98.2272	19.0379	148	-98.2247	19.0366	198	-98.2237	19.0106	248	-98.2238	19.063	298	-98.2182	19.0337	348	-98.225	19.0408	398	-98.2348	19.0362	448	-98.2272	19.0274	498	-98.2148	19.0361	548	-98.2241	19.0271
	49	-98.2348	19.0548	99	-98.2241	19.0365	149	-98.2299	19.0118	199	-98.2257	19.0505	249	-98.2287	19.0352	299	-98.2282	19.026	349	-98.214	19.0353	399	-98.2168	19.0196	449	-98.2267	19.0412	499	-98.2289	19.0427	549	-98.238	19.0347
	50	-98.2446	19.0198	100	-98.224	19.0591	150	-98.224	19.0334	200	-98.2236	19.0335	250	-98.2192	19.0301	300	-98.232	19.0362	350	-98.2271	19.0383	400	-98.2283	19.0362	450	-98.2265	19.0383	500	-98.2386	19.055	550	-98.2135	19.0363
