# Supplementary material for: Development of a coded suite of models to explore relevant problems in logistics
Source: PeerJ Comput Sci. 2020 Nov 30;6:e329. doi: 10.7717/peerj-cs.329 (PMC7924444; doi:10.7717/peerj-cs.329)
Supplement: Supplemental Information 4 — Complete demand data (as lot Q) to be supplied for each of the N = 550 clients of the application case. [file peerj-cs-06-329-s004.xlsx]

## Sheet: Hoja1
		i	Q	i	Q	i	Q	i	Q	i	Q	i	Q	i	Q	i	Q	i	Q	i	Q	i	Q
		1	6	51	6	101	5	151	9	201	9	251	5	301	5	351	9	401	9	451	6	501	5
		2	7	52	8	102	8	152	9	202	8	252	6	302	10	352	8	402	9	452	5	502	7
		3	8	53	7	103	5	153	8	203	9	253	12	303	6	353	9	403	8	453	9	503	11
		4	6	54	9	104	10	154	5	204	8	254	8	304	8	354	11	404	6	454	8	504	5
		5	5	55	8	105	9	155	8	205	8	255	6	305	7	355	5	405	5	455	9	505	8
		6	5	56	7	106	9	156	6	206	8	256	6	306	7	356	5	406	5	456	6	506	8
		7	5	57	6	107	8	157	9	207	9	257	5	307	5	357	5	407	5	457	5	507	5
		8	6	58	6	108	8	158	7	208	6	258	7	308	9	358	5	408	6	458	10	508	7
		9	7	59	10	109	9	159	5	209	9	259	9	309	10	359	11	409	5	459	9	509	8
		10	9	60	9	110	8	160	6	210	7	260	9	310	7	360	8	410	5	460	8	510	9
		11	5	61	5	111	6	161	9	211	6	261	9	311	8	361	5	411	8	461	5	511	11
		12	10	62	5	112	12	162	9	212	8	262	9	312	5	362	5	412	6	462	8	512	6
		13	7	63	9	113	5	163	9	213	6	263	6	313	9	363	9	413	5	463	9	513	5
		14	6	64	9	114	7	164	8	214	9	264	10	314	8	364	10	414	9	464	9	514	5
		15	6	65	7	115	11	165	12	215	5	265	8	315	7	365	8	415	8	465	8	515	8
		16	7	66	5	116	8	166	6	216	6	266	9	316	9	366	5	416	5	466	5	516	9
		17	5	67	5	117	8	167	7	217	12	267	9	317	7	367	6	417	12	467	8	517	11
		18	8	68	8	118	8	168	9	218	5	268	9	318	7	368	6	418	6	468	6	518	5
		19	5	69	5	119	5	169	9	219	6	269	12	319	9	369	5	419	8	469	6	519	9
		20	9	70	7	120	6	170	9	220	9	270	5	320	6	370	5	420	6	470	5	520	8
		21	11	71	10	121	5	171	9	221	6	271	9	321	5	371	8	421	8	471	9	521	9
		22	7	72	9	122	9	172	6	222	6	272	7	322	5	372	8	422	8	472	9	522	9
		23	6	73	10	123	9	173	8	223	12	273	6	323	6	373	9	423	5	473	8	523	6
		24	10	74	6	124	5	174	6	224	5	274	8	324	8	374	9	424	9	474	8	524	6
		25	9	75	6	125	9	175	8	225	6	275	5	325	8	375	6	425	10	475	6	525	7
		26	5	76	7	126	12	176	6	226	5	276	8	326	8	376	8	426	8	476	6	526	6
		27	6	77	8	127	15	177	9	227	5	277	9	327	9	377	5	427	9	477	5	527	6
		28	6	78	5	128	6	178	5	228	8	278	6	328	5	378	9	428	8	478	9	528	9
		29	5	79	5	129	8	179	5	229	6	279	9	329	5	379	11	429	5	479	8	529	8
		30	6	80	6	130	8	180	6	230	5	280	9	330	7	380	8	430	12	480	6	530	5
		31	8	81	6	131	9	181	8	231	9	281	5	331	8	381	5	431	10	481	9	531	6
		32	7	82	12	132	5	182	5	232	8	282	10	332	8	382	9	432	5	482	8	532	8
		33	7	83	11	133	5	183	9	233	8	283	5	333	8	383	6	433	10	483	8	533	6
		34	5	84	6	134	6	184	7	234	11	284	8	334	7	384	10	434	5	484	9	534	6
		35	5	85	6	135	10	185	9	235	8	285	8	335	9	385	7	435	6	485	8	535	9
		36	9	86	5	136	9	186	7	236	5	286	7	336	9	386	6	436	6	486	7	536	5
		37	8	87	5	137	8	187	5	237	8	287	7	337	5	387	6	437	6	487	6	537	8
		38	12	88	6	138	10	188	6	238	6	288	8	338	9	388	5	438	9	488	6	538	5
		39	5	89	6	139	5	189	5	239	10	289	8	339	7	389	10	439	8	489	5	539	9
		40	8	90	9	140	8	190	7	240	5	290	5	340	5	390	8	440	6	490	5	540	7
		41	6	91	6	141	7	191	5	241	5	291	8	341	9	391	9	441	8	491	6	541	5
		42	8	92	6	142	5	192	9	242	6	292	8	342	6	392	9	442	6	492	7	542	9
		43	5	93	5	143	5	193	9	243	5	293	9	343	8	393	9	443	5	493	8	543	11
		44	9	94	8	144	5	194	5	244	9	294	8	344	7	394	9	444	9	494	9	544	5
		45	5	95	8	145	8	195	9	245	9	295	6	345	5	395	5	445	9	495	5	545	9
		46	8	96	8	146	9	196	6	246	8	296	11	346	6	396	8	446	8	496	5	546	6
		47	8	97	11	147	7	197	5	247	5	297	5	347	5	397	8	447	9	497	9	547	10
		48	6	98	5	148	5	198	5	248	5	298	7	348	6	398	5	448	8	498	10	548	8
		49	6	99	6	149	6	199	5	249	9	299	7	349	6	399	9	449	6	499	8	549	5
		50	8	100	7	150	5	200	5	250	7	300	5	350	5	400	7	450	5	500	9	550	14
