# Supplementary material for: Development of a coded suite of models to explore relevant problems in logistics
Source: PeerJ Comput Sci. 2020 Nov 30;6:e329. doi: 10.7717/peerj-cs.329 (PMC7924444; doi:10.7717/peerj-cs.329)
Supplement: Supplemental Information 5 — Complete inventory-associated costs (Co, TC) for each of the N = 550 clients of the application case [file peerj-cs-06-329-s005.xlsx]

## Sheet: Hoja1
	i	Co	TC	i	Co	TC	i	Co	TC	i	Co	TC	i	Co	TC	i	Co	TC	i	Co	TC	i	Co	TC	i	Co	TC	i	Co	TC										Suma Co	Suma TC
	1	1.21333	1.96228	56	0.298369	1.14732	111	0.750209	1.49916	166	1.61783	2.36678	221	0.249031	0.997982	276	0.232182	1.43009	331	0.286142	1.48405	386	0.51934	1.26829	441	0.789465	1.98737	496	0.401389	1.05034
	2	1.04408	1.89303	57	1.39459	2.14354	112	1.57886	3.17676	167	1.61281	2.46177	222	2.28579	3.03474	277	0.920683	2.21859	332	0.675883	1.87379	387	0.372871	1.12182	442	0.5509	1.29985	497	0.444898	1.7428
	3	0.686433	1.88434	58	1.20423	1.95319	113	0.676695	1.32565	168	1.87684	3.17474	223	0.452607	2.05051	278	0.285268	1.03422	333	0.377919	1.57582	388	1.021	1.66995	443	1.18026	1.82921	498	1.02483	2.42273
	4	0.737216	1.48617	59	0.959936	2.35784	114	1.92486	2.77382	169	1.07265	2.37055	224	0.519071	1.16802	279	0.9013	2.1992	334	0.337536	1.18649	389	0.315711	1.71361	444	0.375738	1.67364	499	1.11464	2.31255
	5	0.320065	0.969017	60	1.58775	2.88566	115	0.428808	1.92671	170	0.697161	1.99506	225	0.398856	1.14781	280	1.02832	2.32623	335	0.686089	1.98399	390	1.50146	2.69936	445	0.982324	2.28023	500	0.0705745	1.36848
	6	0.535057	1.18401	61	0.432966	1.08192	116	0.288074	1.23703	171	0.407067	1.70497	226	0.732373	1.38133	281	1.62609	2.27504	336	0.669215	1.96712	391	1.10598	2.40389	446	0.705024	1.90293	501	0.630919	1.27987
	7	0.510116	1.15907	62	0.637066	1.28602	117	1.90055	3.09846	172	0.405249	1.1542	227	0.576095	1.22505	282	0.386298	1.7842	337	0.295163	0.944115	392	0.888147	2.18605	447	0.673466	1.97137	502	1.09617	1.94512
	8	1.83974	2.58869	63	1.16185	2.45975	118	0.800362	1.99827	173	0.849535	2.04744	228	0.424302	1.62221	283	1.66026	2.30921	338	1.65188	2.94978	393	0.609754	1.90766	448	0.563587	1.76149	503	0.528405	2.02631
	9	0.811239	1.66019	64	0.421728	1.71963	119	0.325935	0.974887	174	0.342647	1.0916	229	0.804307	1.55326	284	1.47715	2.67505	339	0.482546	1.3315	394	1.6279	2.9258	449	0.312128	1.06108	504	0.573436	1.22239
	10	1.28221	2.58012	65	1.34296	2.19191	120	1.80369	2.55264	175	0.44843	1.64633	230	1.05641	1.70536	285	0.387317	1.33627	340	0.712841	1.36179	395	1.0674	1.71635	450	0.265692	0.914644	505	1.12139	2.3193
	11	0.319795	0.968746	66	1.44094	2.08989	121	0.504572	1.15352	176	3.34548	4.09443	231	0.405118	1.70302	286	1.24377	2.09272	341	0.41923	1.71713	396	0.553477	1.75138	451	1.03516	1.78411	506	0.705375	1.90328
	12	1.55838	2.95628	67	0.38347	1.03242	122	0.459181	1.75708	177	0.518554	1.81646	232	0.351054	1.54896	287	0.813015	1.66197	342	0.906566	1.65552	397	1.29937	2.49727	452	0.148604	0.797556	507	0.261091	0.910043
	13	1.1822	2.03115	68	0.781352	1.7303	123	0.754552	2.05246	178	0.773242	1.42219	233	1.0395	2.23741	288	0.638704	1.83661	343	0.654155	1.85206	398	0.495921	1.14487	453	0.296606	1.59451	508	0.539693	1.38864
	14	0.260251	1.0092	69	1.39123	2.04019	124	1.03381	1.68276	179	0.371592	1.02054	234	0.394671	1.89257	289	0.336556	1.53446	344	0.385367	1.23432	399	0.97715	2.27505	454	0.551156	1.74906	509	3.76613	4.96403
	15	0.709422	1.45837	70	0.470632	1.31958	125	1.18439	2.48229	180	0.93789	1.68684	235	1.62849	2.82639	290	0.830102	1.47905	345	3.3844	4.03335	400	0.357532	1.20648	455	0.280773	1.57868	510	1.52748	2.82538
	16	1.51484	2.36379	71	1.56609	2.96399	126	1.25782	2.85572	181	0.267856	1.46576	236	1.23698	1.88593	291	0.592486	1.54144	346	0.569965	1.31892	401	0.374737	1.67264	456	0.831226	1.58018	511	0.692915	2.19082
	17	0.435715	1.08467	72	0.470946	1.76885	127	0.661015	2.45892	182	0.289476	0.938428	237	1.34519	2.5431	292	0.611837	1.80974	347	1.08682	1.73577	402	0.49552	1.79342	457	1.17329	1.82224	512	1.3904	2.13935
	18	0.940686	2.13859	73	0.444892	1.8428	128	0.130994	0.879946	183	0.316114	1.61402	238	0.480972	1.22992	293	0.926993	2.2249	348	0.290656	1.03961	403	1.05044	2.24834	458	0.306533	1.70444	513	0.7876	1.43655
	19	1.3046	1.95355	74	0.485822	1.23477	129	0.58786	1.78576	184	0.588762	1.43771	239	0.41435	1.81225	294	0.283028	1.48093	349	1.01361	1.76256	404	0.974977	1.72393	459	0.510692	1.8086	514	0.309852	0.958804
	20	0.54382	1.84172	75	1.0282	1.77715	130	1.20189	2.39979	185	1.07546	2.37337	240	0.361163	1.01011	295	1.2292	1.97815	350	0.259911	0.908862	405	2.82974	3.47869	460	0.465392	1.6633	515	0.308922	1.50683
	21	1.22152	2.71943	76	1.99497	2.84393	131	1.8345	3.13241	186	0.602554	1.45151	241	0.559409	1.20836	296	0.353545	1.85145	351	0.805287	2.10319	406	0.81825	1.4672	461	1.08189	1.73084	516	0.287388	1.58529
	22	0.289861	1.13881	77	0.84748	2.04538	132	0.604762	1.25371	187	0.333019	0.98197	242	0.21098	0.959932	297	0.656591	1.30554	352	0.655047	1.85295	407	1.73159	2.38054	462	0.390266	1.58817	517	0.751673	2.24958
	23	1.42752	2.17647	78	0.340815	0.989767	133	0.774241	1.42319	188	1.11464	1.86359	243	1.6615	2.31045	298	1.14995	1.9989	353	1.21411	2.51201	408	1.17515	1.9241	463	0.492133	1.79004	518	0.54671	1.19566
	24	0.849384	2.24729	79	1.0059	1.65485	134	0.82161	1.57056	189	0.478171	1.12712	244	0.497009	1.79491	299	0.636568	1.48552	354	0.377583	1.87549	409	0.905773	1.55472	464	0.301146	1.59905	519	1.18831	2.48622
	25	1.43691	2.73482	80	1.06017	1.80912	135	1.64047	3.03837	190	0.619535	1.46849	245	0.872282	2.17019	300	0.450684	1.09964	355	1.67781	2.32676	410	0.396864	1.04582	465	0.363756	1.56166	520	0.454671	1.40362
	26	0.526663	1.17562	81	0.366283	1.11524	136	0.56491	1.86281	191	0.560348	1.2093	246	1.1294	2.3273	301	0.659236	1.30819	356	0.279281	0.928233	411	0.373711	1.57161	466	0.66122	1.31017	521	0.414306	1.71221
	27	1.03348	1.78243	82	0.573892	2.1718	137	0.577498	1.7754	192	1.12405	2.42195	247	0.490923	1.13987	302	0.604912	2.00282	357	0.391677	1.04063	412	0.500624	1.24958	467	1.08608	2.28398	522	0.444888	1.74279
	28	0.931411	1.68036	83	1.77309	3.271	138	0.275327	1.67323	193	0.305775	1.60368	248	1.1862	1.83515	303	2.33088	3.07983	358	0.331642	0.980593	413	1.82688	2.47584	468	0.351045	1.1	523	0.413814	1.16277
	29	2.21827	2.86722	84	0.549505	1.29846	139	0.812052	1.461	194	0.480898	1.12985	249	0.567726	1.86563	304	0.676744	1.87465	359	1.60185	3.09976	414	0.582248	1.88015	469	0.477336	1.22629	524	0.439985	1.18894
	30	0.412904	1.16186	85	0.386114	1.13507	140	1.72451	2.92241	195	3.75842	5.05633	250	0.454938	1.30389	305	0.590992	1.43994	360	0.692236	1.89014	415	1.19266	2.14161	470	3.44807	4.09702	525	1.2845	2.13345
	31	1.15205	2.34996	86	0.42141	1.07036	141	3.63911	4.48806	196	0.266911	1.01586	251	0.550137	1.19909	306	0.430322	1.27927	361	0.613994	1.26295	416	0.274167	0.923119	471	0.236408	1.53431	526	0.649016	1.39797
	32	1.36129	2.21024	87	0.801999	1.45095	142	1.71002	2.35897	197	1.56915	2.2181	252	0.562256	1.31121	307	1.31175	1.9607	362	3.14411	3.79306	417	1.60386	3.20177	472	1.931	3.2289	527	1.5791	2.32805
	33	0.779091	1.62804	88	1.08347	1.83242	143	0.858049	1.507	198	0.997856	1.64681	253	1.5603	3.15821	308	0.368209	1.66611	363	1.68651	2.98441	418	1.70388	2.45284	473	1.59196	2.78986	528	1.13455	2.43246
	34	0.506838	1.15579	89	0.71955	1.4685	144	2.2903	2.93925	199	1.75468	2.40363	254	0.596563	1.79447	309	0.602012	1.99992	364	0.444515	1.84242	419	0.795574	1.99348	474	0.369097	1.31805	529	0.411919	1.60982
	35	1.54853	2.19748	90	1.76387	3.06177	145	0.265482	1.46339	200	0.458352	1.1073	255	1.6643	2.41325	310	0.771227	1.62018	365	1.3447	2.29365	420	1.15565	1.90461	475	1.36349	2.11245	530	0.827052	1.476
	36	0.450141	1.74804	91	0.35591	1.10486	146	1.48918	2.78709	201	0.866167	2.16407	256	0.342046	1.091	311	1.91658	3.11448	366	0.410955	1.05991	421	0.44491	1.64281	476	0.642003	1.39095	531	1.65008	2.39904
	37	1.17559	2.37349	92	0.298559	1.04751	147	0.553097	1.40205	202	1.18739	2.3853	257	0.470509	1.11946	312	1.53891	2.18786	367	0.523583	1.27254	422	1.85425	2.8032	477	1.26174	1.91069	532	0.423276	1.62118
	38	0.283791	1.88169	93	0.314559	0.963511	148	0.31007	0.959022	203	0.411559	1.70946	258	2.38097	3.22992	313	0.394644	1.69255	368	0.630749	1.3797	423	0.730444	1.3794	478	0.252125	1.55003	533	0.749009	1.49796
	39	1.71928	2.36823	94	0.361691	1.55959	149	1.13758	1.88653	204	0.544431	1.74233	259	0.464951	1.76285	314	1.60896	2.80686	369	0.356998	1.00595	424	0.439278	1.73718	479	0.418818	1.61672	534	1.29482	2.04377
	40	0.361069	1.55897	95	0.378321	1.57622	150	0.462339	1.11129	205	0.171989	1.36989	260	1.16597	2.46387	315	0.986066	1.83502	370	2.30079	2.94974	425	0.317353	1.71526	480	1.07032	1.81927	535	0.504238	1.80214
	41	0.413898	1.16285	96	0.430729	1.62863	151	0.569906	1.86781	206	0.519386	1.46834	261	0.530614	1.82852	316	0.292963	1.59087	371	0.576132	1.77404	426	0.899663	2.09757	481	0.325243	1.62315	536	0.24329	0.892242
	42	0.767178	1.96508	97	0.635811	2.13371	152	2.26758	3.56548	207	0.759782	2.05769	262	1.10798	2.40589	317	0.512014	1.36097	372	0.666846	1.86475	427	1.95643	3.25434	482	0.462724	1.66063	537	0.411007	1.60891
	43	1.2295	1.87845	98	0.273573	0.922525	153	1.19532	2.39323	208	0.471451	1.2204	263	0.66735	1.4163	318	0.791587	1.64054	373	0.59278	1.89068	428	1.40884	2.60675	483	0.328805	1.52671	538	2.55899	3.20794
	44	0.711301	1.76025	99	0.31594	1.06489	154	0.83555	1.4845	209	0.994546	2.29245	264	1.0304	2.4283	319	0.416279	1.71418	374	0.211643	1.50955	429	0.428549	1.0775	484	0.397382	1.69529	539	0.487411	1.78531
	45	0.999593	1.64854	100	0.379367	1.22832	155	0.700226	1.89813	210	0.522611	1.37156	265	0.686069	1.88397	320	0.276085	1.02504	375	0.391839	1.14079	430	0.384434	1.98234	485	1.63268	2.83058	540	0.683857	1.53281
	46	0.565799	1.7637	101	1.65728	2.30624	156	0.531583	1.28054	211	1.52845	2.2774	266	0.0880133	1.38592	321	0.399119	1.04807	376	1.16621	2.36411	431	1.78194	3.17985	486	1.07249	1.92144	541	0.617701	1.26665
	47	0.496514	1.69442	102	0.296786	1.49469	157	0.293463	1.59137	212	1.62145	2.81935	267	1.08978	2.38768	322	1.3516	2.00055	377	1.23574	1.8847	432	1.7558	2.40475	487	0.27383	1.02278	542	0.732696	2.0306
	48	0.187249	0.9362	103	0.575181	1.22413	158	1.20683	2.05578	213	0.956163	1.70511	268	1.25615	2.55406	323	0.776492	1.52544	378	1.42311	2.72102	433	0.301475	1.69938	488	1.50617	2.25512	543	0.527282	2.02519
	49	0.111532	0.860484	104	0.439022	1.83693	159	0.616174	1.26513	214	1.12187	2.41977	269	1.10134	2.69924	324	1.85848	3.05639	379	0.513734	2.01164	434	0.642985	1.29194	489	0.728356	1.37731	544	1.15289	1.80184
	50	2.065	3.2629	105	1.20186	2.49977	160	0.427116	1.17607	215	0.946545	1.5955	270	0.530002	1.17895	325	0.444892	1.6428	380	0.534921	1.73282	435	0.569834	1.31879	490	1.25299	1.90194	545	0.509697	1.8076
	51	0.858967	1.60792	106	0.847616	2.14552	161	2.23605	3.53395	216	0.706941	1.45589	271	1.75968	3.05758	326	1.54224	2.74014	381	0.463541	1.11249	436	0.500501	1.24945	491	0.461893	1.21085	546	0.506148	1.2551
	52	0.877135	2.07504	107	0.930846	2.12875	162	1.32584	2.62374	217	0.646418	2.24432	272	0.784558	1.63351	327	0.475728	1.77363	382	0.607883	1.90579	437	0.707915	1.45687	492	0.80076	1.64971	547	0.364606	1.76251
	53	0.349468	1.19842	108	1.01953	2.21743	163	0.263765	1.56167	218	0.491138	1.14009	273	1.3732	2.12215	328	0.714106	1.36306	383	0.415041	1.16399	438	0.667363	1.96527	493	1.73805	2.93595	548	0.63371	1.83161
	54	0.898759	2.19666	109	0.704687	2.00259	164	0.381197	1.5791	219	0.348867	1.09782	274	1.20863	2.40653	329	1.61643	2.26538	384	0.436513	1.83442	439	1.47025	2.66815	494	0.871666	2.16957	549	0.701466	1.35042
	55	0.804076	1.75303	110	0.82379	2.02169	165	0.780371	2.37827	220	0.541051	1.83896	275	0.545399	1.19435	330	0.582271	1.43122	385	0.95776	1.80671	440	0.793686	1.54264	495	1.324	1.97295	550	1.15826	2.85616
									Total Sum =			237.093		510.218
