# Supplementary material for: Development of a coded suite of models to explore relevant problems in logistics
Source: PeerJ Comput Sci. 2020 Nov 30;6:e329. doi: 10.7717/peerj-cs.329 (PMC7924444; doi:10.7717/peerj-cs.329)
Supplement: Supplemental Information 6 — Complete inventory-associated costs (Co, TC) for each of the N = 550 clients of the application case with a relocated distribution center [file peerj-cs-06-329-s006.xlsx]

## Sheet: Hoja1
	i	Co	TC	i	Co	TC	i	Co	TC	i	Co	TC	i	Co	TC	i	Co	TC	i	Co	TC	i	Co	TC	i	Co	TC	i	Co	TC
	1	0.691265	1.44022	56	0.803875	1.65283	111	0.425368	1.17432	166	0.208207	0.957158	221	0.441854	1.19081	276	0.779601	1.9775	331	0.396788	1.59469	386	0.23079	0.979742	441	0.523829	1.72173	496	0.723018	1.37197												181.255	458.421
	2	0.606203	1.45515	57	1.18575	1.9347	112	1.00147	2.59938	167	0.261091	1.11004	222	0.122356	0.871308	277	1.30135	2.59926	332	0.285052	1.48296	387	0.0515401	0.800492	442	0.214044	0.962996	497	0.319986	1.61789
	3	1.05044	2.24835	58	1.09042	1.83937	113	0.336964	0.985916	168	1.01412	2.31202	223	0.327695	1.9256	278	0.00108999	0.750042	333	0.0797661	1.27767	388	0.498929	1.14788	443	1.50993	2.15888	498	0.571505	1.96941
	4	0.739519	1.48847	59	1.34061	2.73851	114	2.25428	3.10323	169	0.812797	2.1107	224	0.918172	1.56712	279	0.879758	2.17766	334	0.197459	1.04641	389	0.786534	2.18444	444	0.556021	1.85392	499	0.101126	1.29903
	5	0.425779	1.07473	60	0.175672	1.47358	115	0.28909	1.78699	170	0.30633	1.60423	225	0.718485	1.46744	280	1.72393	3.02183	335	0.147477	1.44538	390	1.07887	2.27677	445	0.960782	2.25869	500	2.0869	3.3848
	6	0.934159	5.62368	61	0.749522	1.39847	116	0.00389523	0.952847	171	0.726696	2.0246	226	0.19376	0.842712	281	0.493471	1.14242	336	0.709876	2.00778	391	0.829954	2.12786	446	0.166411	1.36432	501	0.380446	1.0294
	7	0.200978	0.84993	62	1.33267	1.98162	117	1.03783	2.23573	172	0.0537977	0.802749	227	0.162117	0.811069	282	0.0713562	1.46926	337	0.24688	0.895831	392	0.622512	1.92042	447	0.134853	1.43276	502	1.20376	2.05271
	8	1.77304	2.52199	63	0.306308	1.60421	118	0.534727	1.73263	173	0.5839	1.7818	228	0.500303	1.69821	283	0.894913	1.54386	338	0.928453	2.22636	393	0.359281	1.65718	448	0.188615	1.38652	503	0.223884	1.72179
	9	0.95725	1.8062	64	0.0373191	1.33522	119	0.431649	1.0806	174	0.108007	0.856959	229	0.47055	1.2195	284	0.66162	1.85952	339	0.108925	0.957876	394	0.952434	2.25034	449	0.87266	1.62161	504	0.198464	0.847416
	10	0.378923	1.67683	65	0.518315	1.36727	120	1.73699	2.48594	175	0.16335	1.36125	230	0.790776	1.43973	285	0.0723754	1.02133	340	1.40844	2.0574	395	0.17784	0.826792	450	0.832499	1.48145	505	0.845365	2.04327
	11	0.673199	1.32215	66	1.34235	1.9913	121	0.283354	0.932306	176	3.77509	4.52405	231	0.482181	1.78008	286	0.399647	1.2486	341	0.136759	1.43466	396	0.178505	1.37641	451	0.353793	1.10274	506	1.08605	2.28395
	12	0.146298	1.5442	67	0.68267	1.33162	122	0.171918	1.46982	177	0.536324	1.83423	232	0.456767	1.65467	287	0.54738	1.39633	342	1.60217	2.35112	397	0.36177	1.55967	452	2.14601	2.79496	507	0.395475	1.04443
	13	0.338076	1.18703	68	0.987137	1.93609	123	0.488917	1.78682	178	1.46884	2.1178	233	0.773867	1.97177	288	0.388232	1.58614	343	0.403682	1.60159	398	0.212441	0.861393	453	0.359959	1.65786	508	0.306126	1.15508
	14	0.430633	1.17959	69	0.690162	1.33911	124	0.154968	0.80392	179	0.864709	1.51366	234	0.574954	2.07286	289	0.661298	1.8592	344	0.757478	1.60643	399	0.295786	1.59369	454	2.42848	3.62638	509	1.78758	2.98549
	15	0.318591	1.06754	70	0.574112	1.42306	125	0.540354	1.83826	180	0.672255	1.42121	235	0.274058	1.47196	290	0.390212	1.03916	345	3.73617	4.38512	400	0.0931217	0.942073	455	0.813916	2.11182	510	0.711946	2.00985
	16	0.363961	1.21291	71	0.154006	1.55191	126	0.981994	2.5799	181	0.38871	1.58661	236	1.0282	1.67716	291	0.647861	1.59681	346	0.155987	0.904939	401	0.438516	1.73642	456	0.56559	1.31454	511	0.695218	2.19312
	17	0.511715	1.16067	72	0.1924	1.4903	127	0.154389	1.95229	182	0.00529783	0.65425	237	1.23514	2.43304	292	0.197859	1.39576	347	0.630721	1.27967	402	0.223998	1.5219	457	0.218814	0.867766	512	0.897366	1.64632
	18	0.919144	2.11705	73	0.159813	1.55772	128	2.16362	2.91257	183	0.0425222	1.34043	238	1.25613	2.00508	293	0.661357	1.95926	348	0.890177	1.63913	403	0.52837	1.72627	458	0.0629264	1.46083	513	0.430993	1.07994
	19	0.782533	1.43149	74	0.0994206	0.848372	129	0.173882	1.37179	184	0.21379	1.06274	239	0.274632	1.67254	294	0.811661	2.00956	349	0.560284	1.30924	404	0.452909	1.20186	459	0.909793	2.2077	514	0.792393	1.44134
	20	0.206963	1.50487	75	0.149358	0.898309	130	0.0595316	1.25744	185	0.642077	1.93998	240	0.633986	1.28294	295	1.02043	1.76938	350	0.826717	1.47567	405	1.65831	2.30726	460	0.206859	1.40476	515	0.869454	2.06736
	21	0.377404	1.87531	76	2.838	3.68695	131	1.7678	3.06571	186	0.352082	1.20103	241	0.289462	0.938414	296	0.0971083	1.59501	351	0.539652	1.83756	406	1.19892	1.84787	461	0.803556	1.45251	516	0.818913	2.11682
	22	0.366704	1.21566	77	0.92101	2.11891	132	0.190784	0.839736	187	0.664835	1.31379	242	0.445082	1.19403	297	0.697252	1.3462	352	0.247955	1.44586	407	0.413853	1.06281	462	0.846035	2.04394	517	0.346551	1.84446
	23	1.15281	1.90176	78	0.446529	1.09548	133	0.444353	1.0933	188	0.503779	1.25273	243	0.918835	1.56779	298	0.318206	1.16716	353	0.0717538	1.36966	408	0.33103	1.07998	463	0.105732	1.40364	518	0.209854	0.858806
	24	0.37847	1.77637	79	0.552577	1.20153	134	0.407459	1.15641	189	0.219638	0.86859	244	0.557868	1.85577	299	0.261596	1.11055	354	0.619777	2.11768	409	0.640138	1.28909	464	0.880542	2.17845	519	0.344192	1.6421
	25	0.593005	1.89091	80	0.185069	0.93402	135	0.280188	1.67809	190	0.118668	0.96762	245	0.355571	1.65347	300	0.154203	0.803154	355	0.90252	1.55147	410	0.0621827	0.711134	465	0.544039	1.74194	520	0.176428	1.12538
	26	0.528214	1.17717	81	0.430062	1.17901	136	0.246256	1.54416	191	2.34792	2.99687	246	0.518538	1.71644	301	0.252144	0.901096	356	0.899234	1.54819	411	0.0275007	1.2254	466	0.122607	0.771559	521	0.490291	1.78819
	27	0.595608	1.34456	82	0.283073	1.88098	137	0.16352	1.36142	192	0.0937355	1.39164	247	0.217439	0.866391	302	0.22994	1.62784	357	0.0673694	0.716321	412	0.554254	1.30321	467	0.12969	1.32759	522	0.740851	2.03875
	28	0.250047	0.998999	83	0.331449	1.82935	138	0.125582	1.52349	193	0.79647	2.09437	248	1.07238	1.72133	303	0.950737	1.69969	358	0.437355	1.08631	413	0.964161	1.61311	468	0.0179181	0.76687	523	0.822488	1.57144
	29	1.83964	2.48859	84	0.224639	0.973591	139	0.546416	1.19537	194	0.0944964	0.743448	249	0.276906	1.57481	304	1.06013	2.25804	359	0.786325	2.28423	414	0.676353	1.97426	469	0.18601	0.934962	524	0.584682	1.33363
	30	0.491693	1.24065	85	0.463177	1.21213	140	0.39783	1.59573	195	1.77988	3.07778	250	1.2301	2.07905	305	0.340519	1.18947	360	0.301405	1.49931	415	0.0503075	0.999259	470	3.6725	4.32146	525	1.07572	1.92467
	31	0.629986	1.82789	86	0.134579	0.78353	141	2.18484	3.03379	196	0.133997	0.882949	251	2.42746	3.07641	306	0.143502	0.992454	361	0.661648	1.3106	416	0.382399	1.03135	471	0.454476	1.75238	526	0.141494	0.890446
	32	0.536649	1.3856	87	0.966491	1.61544	142	0.845155	1.49411	197	0.157071	0.806022	252	0.148278	0.89723	307	0.349387	0.998339	362	1.83009	2.47905	417	0.191783	1.78969	472	1.66077	2.95868	527	0.167021	0.915973
	33	0.513456	1.36241	88	1.94347	2.69242	143	1.23872	1.88767	198	0.732221	1.38117	253	0.144371	1.74227	308	0.641032	1.93894	363	0.435234	1.73314	418	0.385561	1.13451	473	0.17988	1.37778	528	0.0831399	1.38104
	34	0.905939	1.55489	89	1.10022	1.84917	144	0.117847	0.766798	199	0.313038	0.96199	254	0.643784	1.84169	309	0.638335	2.03624	364	1.14012	2.53802	419	0.423019	1.62092	474	0.775121	1.72407	529	0.0471278	1.24503
	35	0.297244	0.946195	90	0.322225	1.62013	145	0.425403	1.62331	200	0.600504	1.24946	255	0.304019	1.05297	310	1.99318	2.84213	365	0.822631	1.77158	420	0.3125	1.06145	475	1.21684	1.96579	530	0.80551	1.45446
	36	0.614852	1.91276	91	0.445529	1.19448	146	0.645276	1.94318	201	0.361687	1.65959	256	0.192949	0.941901	311	1.64635	2.84425	366	0.0480914	0.697043	421	0.589606	1.78751	476	0.16561	0.914562	531	0.289806	1.03876
	37	1.06177	2.25967	92	0.0143809	0.763333	147	0.297405	1.14636	202	3.12543	4.32333	257	1.24567	1.89462	312	0.287625	0.936577	367	0.104247	0.853199	422	2.3249	3.27385	477	1.05297	1.70192	532	0.603559	1.80146
	38	0.903743	2.50165	93	0.934512	1.58346	148	0.0664635	0.715415	203	0.824742	2.12265	258	1.20954	2.05849	313	0.693845	1.99175	368	0.149271	0.898222	423	1.02453	1.67348	478	0.234497	1.5324	533	1.12968	1.87863
	39	0.403061	1.05201	94	0.767716	1.96562	149	0.86155	1.6105	204	0.0287894	1.22669	259	0.0785501	1.37645	314	0.264945	1.46285	369	0.879303	1.52825	424	0.73524	2.03314	479	0.711605	1.90951	534	1.28551	2.03446
	40	0.0895845	1.28749	95	0.750432	1.94834	150	0.60449	1.25344	205	0.496889	1.69479	260	1.05215	2.35006	315	1.36674	2.21569	370	1.12936	1.77831	425	2.78374	4.18164	480	1.17791	1.92686	535	0.550639	1.84854
	41	0.706686	1.45564	96	0.0850578	1.28296	151	0.279086	1.57699	206	0.232903	1.18185	261	0.242064	1.53997	316	0.403608	1.70151	371	0.682469	1.88037	426	0.218299	1.4162	481	0.65065	1.94855	536	0.271041	0.919993
	42	1.00131	2.19922	97	2.31086	3.80876	152	1.8562	3.15411	207	0.338442	1.63635	262	2.03338	3.33128	317	0.542864	1.39182	372	0.346813	1.54472	427	0.729062	2.02697	482	1.23788	2.43579	537	0.703795	1.9017
	43	0.385377	1.03433	98	0.822528	1.47148	153	0.351205	1.54911	208	1.16705	1.91601	263	0.128738	0.877689	318	0.427006	1.27596	373	0.178802	1.47671	428	0.564935	1.76284	483	0.20619	1.40409	538	1.38756	2.03651
	44	0.713604	1.76256	99	0.669345	1.4183	154	0.39566	1.04461	209	0.973004	2.27091	264	0.764761	2.16266	319	0.0427677	1.34067	374	0.479241	1.77714	429	0.0872379	0.73619	484	0.257664	1.55557	539	0.232108	1.53001
	45	0.120754	0.769705	100	0.856934	1.70589	155	0.309395	1.5073	210	0.265316	1.11427	265	0.327591	1.52549	320	0.947462	1.69641	375	0.691039	1.43999	430	0.683634	2.28154	485	0.269869	1.46777	540	0.293026	1.14198
	46	0.274979	1.47288	101	0.297006	0.945958	156	0.523294	1.27225	211	0.344037	1.09299	266	2.06946	3.36736	321	0.0599279	0.70888	376	0.225888	1.42379	431	1.71524	3.11315	486	0.172743	1.0217	541	0.313906	0.962858
	47	0.122893	1.3208	102	0.857495	2.0554	157	0.0092845	1.30719	212	0.211821	1.40972	267	1.19737	2.49528	322	1.14283	1.79178	377	1.45445	2.1034	432	1.6891	2.33805	487	0.949717	1.69867	542	1.11337	2.41127
	48	0.512148	1.2611	103	1.27078	1.91974	158	1.48336	2.33231	213	0.934621	1.68357	268	0.734086	2.03199	323	1.15716	1.90612	378	0.579205	1.87711	433	0.921428	2.31933	488	0.35529	1.10424	543	0.926383	2.42429
	49	2.12357	2.87252	104	0.583718	1.98162	159	0.659468	1.30842	214	0.0915555	1.38946	269	0.11443	1.71233	324	1.79178	2.98969	379	0.0943982	1.5923	434	0.161507	0.810459	489	2.29109	2.94005	544	1.03907	1.68803
	50	3.3609	4.5588	105	0.357745	1.65565	160	0.140296	0.889248	215	0.925003	1.57395	270	0.257925	0.906877	325	0.159813	1.35772	380	0.239223	1.43713	435	0.241332	0.990283	490	0.408871	1.05782	545	0.136075	1.43398
	51	0.368886	1.11784	106	0.826074	2.12398	161	1.82186	3.11977	216	0.709244	1.4582	271	0.318036	1.61594	326	0.726706	1.92461	381	0.167558	0.81651	436	0.126879	0.875831	491	0.0754923	0.824444	546	1.20175	1.9507
	52	0.855593	2.0535	107	0.909304	2.10721	162	0.501198	1.7991	217	0.271445	1.86935	272	0.983931	1.83288	327	0.579209	1.87711	382	0.323724	1.62163	437	0.169302	0.918254	492	0.779218	1.62817	547	0.262199	1.6601
	53	0.101185	0.950137	108	0.140686	1.33859	163	0.830571	2.12848	218	0.563739	1.21269	273	0.548552	1.2975	328	0.175493	0.824445	383	0.734669	1.48362	438	0.669665	1.96757	493	1.63217	2.83008	548	0.132843	1.33075
	54	0.633124	1.93103	109	1.40029	2.69819	164	0.623391	1.82129	219	0.186128	0.93508	274	0.36451	1.56241	329	0.257476	0.906428	384	0.149693	1.5476	439	0.626343	1.82425	494	0.871884	2.16979	549	0.312194	0.961146
	55	1.18475	2.1337	110	0.405279	1.60318	165	0.438222	2.03613	220	0.233093	1.531	275	0.311832	0.960784	330	0.296003	1.14495	385	0.276396	1.12535	440	0.772144	1.5211	495	1.11523	1.76418	550	0.584196	2.2821
															Total Sum =						181.255					458.421
